# Supplementary material for: Management After Windstorm Affects the Composition of Ectomycorrhizal Symbionts of Regenerating Trees but Not Their Mycorrhizal Networks
Source: Front Plant Sci. 2021 May 14;12:641232. doi: 10.3389/fpls.2021.641232 (PMC8160286; doi:10.3389/fpls.2021.641232)
Supplement: Supplementary Table 1 — Characteristics of the plots in NEX (plots without management) and EXT (plots with traditional management) treatments (geographic position, cover of trees, cover of dominant herbs and shrubs, and dead wood cover); characteristics of the selected trees (height and perimeter); and characteristics of selected roots (depth, soil horizon, distance from the tree stem, and direction to other tree species). [file Table_1.XLSX]

## Sheet: 1a Characteristics of the plots
Supplementary Table 1a Characteristics of the plots in NEX (plots without management) and EXT (plots with traditional management) treatments (geographic position, cover of trees, cover of dominant herbs and shrubs, and dead wood cover).
		Geographic position					Cover of mature trees (%)								Cover of dominant herbs and shrubs (%)																Cover of dead wood (%)
Treatment	Plot	N°	E°	Altitudes (m a. s. l.)	Slope (%)	Exposition	Tree Cover	Picea abies	Larix decidua	Betula pendula	Abies alba	Pinus sylvestris	Salix caprea	Sorbus aucuparia	Shrub cover	Herb cover	Moss cover	Avenella flexuosa	Calamagrostis arundinacea	Calamagrostis villosa	Calluna vulgaris	Ferns	Epilobium angustifolium	Maianthemum bifolium	Oxalis acetosella	Rubus idaeus	Sphagnum sp.	Vaccinium myrtillus	Vaccinium vitis-idaea	Veronica officinalis	Dead wood cover	Lying logs	Piles of branches	Root collars	Stubs	Stumps
NEX	3	49.2681	20.3936	1050	5	SE	50	25	10	15		<1			30	70	15	5		60		4						7			30	15	2.5	2.5	6
NEX	4	49.3006	20.4083	1050	5	SE	40	15	15	10			<1		35	70	10	15		55		5		<1	<1			3			35	20		15
NEX	5	49.3006	20.2636	1050	5	SE	25	12	10	3		2			2	90	10	10		80	5	1		1				15			35	30	2	5		1
NEX	7	49.3197	20.2583	1050	5	SE	50	15	12	20					7	60	7	8		40	3	4	1			7		5			40	35		12	1	1
NEX	10	49.2989	20.2708	1050	5	SE	20	5	3	8		<1		<1	35	65	30	4		60	1	4	1	1		40				2	35	30			2	5
NEX	11	49.2997	20.3111	1050	5	SE	45	12	15	28		1		<1	2	60	30	30	1	35		2	<1	<1				10			35	30				15
NEX	12	49.3006	20.2978	1050	5	SE	70	20	3	50		1			2	30	30	20	1	3		2				2		2			60	50	10		2	3
NEX	13	49.3072	20.3047	1050	5	SE	40	35	5	7					20	50	40	10		35		4			<1	20	4	3			30	25		4	2
NEX	14	49.3103	20.2781	1050	5	SE	20	10	4	15						80	20	3		40	10			2				30			30	25		2	1	3
NEX	15	49.2792	20.2919	1050	5	SE	75	4	2	75					3	50	30	10		35		2		4		3					40	30		7	4
EXT	1	49.2886	20.3442	1200	5-10	S	50	15	30	10					35	85	15	5	5	75			<1					3			19		7	7		5
EXT	2	49.2525	20.2589	1200	5-10	S	40	35	5	7					7	85	15	40		60	10							3	3		28		15	10		3
EXT	6	49.2881	20.235	1200	5-10	S	20	13	10	17					20	85	10	15		60	5							25	20		17		15		1	1
EXT	8	49.2125	20.3672	1200	5-10	S	18	7	10	2	<1		<1		1	90	<1	40	7	40	7		<1	2		1		5			25		20	5	<1	1
EXT	9	49.1806	20.3814	1200	5-10	S	40	20	6	15				20		70	1	20	35	20	3			1				10			15	2	3	5	4	1
EXT	16	49.2261	20.3569	1200	5-10	S	30	10	20	2				<1	40	60	15	20	15	30	3					40		3	8		23		20			3
EXT	17	49.2372	20.3683	1200	5-10	S	70	20	45	15				<1		55	5	10	35	15			<1	1				2			40	3	35	2		1
EXT	18	49.2136	20.3186	1200	5-10	S	25	5	15	7					1	85	5	15	40	35			<1			1			1		10		8			2
EXT	19	49.1917	20.3236	1200	5-10	S	20	5	15	10					2	90	1	25	15	75	5		1			2		10			2			2
EXT	20	49.1611	20.3369	1200	5-10	S	45	10	12	25	<1			<1	<1	75	10		20	30	15					<1		10	5		12	2	10		<1	<1

## Sheet: 1b Characteristics of the trees
Supplementary Table 1b Characteristics of the selected trees (height and perimeter) in NEX (plots without management) and EXT (plots with traditional management) treatments.
Treatment	Plot	Tree species	Tree height (m)	Tree perimeter (cm)		Treatment	Plot	Tree species	Tree height (m)	Tree perimeter (cm)
NEX	3	Picea abies_1	3	5		EXT	1	Picea abies_1	6	4.5
NEX	3	Picea abies_2	2.5	3		EXT	1	Picea abies_2	4	3
NEX	4	Picea abies_1	3	5		EXT	2	Picea abies_1	6.5	4.5
NEX	4	Picea abies_2	1.8	1.8		EXT	2	Picea abies_2	7	5
NEX	5	Picea abies_1	3	4		EXT	6	Picea abies_1	3.5	3
NEX	5	Picea abies_2	2.5	3		EXT	6	Picea abies_2	6	4
NEX	7	Picea abies_1	3.5	4.5		EXT	8	Picea abies_1	15	9.5
NEX	7	Picea abies_2	5	9.5		EXT	8	Picea abies_2	2.5	2
NEX	10	Picea abies_1	2.5	3.5		EXT	9	Picea abies_1	3	2.5
NEX	10	Picea abies_2	3.7	4		EXT	9	Picea abies_2	3	3
NEX	11	Picea abies_1	3	4		EXT	16	Picea abies_1	2	2
NEX	11	Picea abies_2	4.5	8		EXT	16	Picea abies_2	4	2.5
NEX	12	Picea abies_1	5	7		EXT	17	Picea abies_1	8	6
NEX	12	Picea abies_2	3	4		EXT	17	Picea abies_2	5	4.5
NEX	13	Picea abies_1	2.2	3		EXT	18	Picea abies_1	12	4
NEX	13	Picea abies_2	3	4		EXT	18	Picea abies_2	4	4
NEX	14	Picea abies_1	1.75	2		EXT	19	Picea abies_1	7	4
NEX	14	Picea abies_2	4	5		EXT	19	Picea abies_2	4	3
NEX	15	Picea abies_1	2	3		EXT	20	Picea abies_1	6	3.5
NEX	15	Picea abies_2	1.8	2		EXT	20	Picea abies_2	3	2.5
NEX	3	Larix decidua_1	3.5	5		EXT	1	Larix decidua_1	11	5
NEX	3	Larix decidua_2	3	4.5		EXT	1	Larix decidua_2	11.5	5
NEX	4	Larix decidua_1	3.5	5		EXT	2	Larix decidua_1	5	4
NEX	4	Larix decidua_2	3	5		EXT	2	Larix decidua_2	5	5
NEX	5	Larix decidua_1	3	5		EXT	6	Larix decidua_1	12.5	5
NEX	5	Larix decidua_2	2.5	3		EXT	6	Larix decidua_2	6	4.5
NEX	7	Larix decidua_1	4	7		EXT	8	Larix decidua_1	7	4.5
NEX	7	Larix decidua_2	4.5	10		EXT	8	Larix decidua_2	3.5	3
NEX	10	Larix decidua_1	3	3		EXT	9	Larix decidua_1	3	2
NEX	10	Larix decidua_2	1.5	2		EXT	9	Larix decidua_2	2	2
NEX	11	Larix decidua_1	4.5	12		EXT	16	Larix decidua_1	11	9
NEX	11	Larix decidua_2	2	2.5		EXT	16	Larix decidua_2	5	4
NEX	12	Larix decidua_1	3.5	3		EXT	17	Larix decidua_1	9	6
NEX	12	Larix decidua_2	1.9	1		EXT	17	Larix decidua_2	12	7.4
NEX	13	Larix decidua_1	3	3.5		EXT	18	Larix decidua_1	6	5
NEX	13	Larix decidua_2	3	2.5		EXT	18	Larix decidua_2	8	4.5
NEX	14	Larix decidua_1	1.5	1.5		EXT	19	Larix decidua_1	5	3.5
NEX	14	Larix decidua_2	7	7		EXT	19	Larix decidua_2	6	3.5
NEX	15	Larix decidua_1	1.5	1		EXT	20	Larix decidua_1	5	4.5
NEX	15	Larix decidua_2	2	2		EXT	20	Larix decidua_2	8	7
NEX	3	Betula pendula_1	3	5.5		EXT	1	Betula pendula_1	14	7
NEX	3	Betula pendula_2	3	7.5		EXT	1	Betula pendula_2	11	5
NEX	4	Betula pendula_1	3.5	6.5		EXT	2	Betula pendula_1	10.5	7
NEX	4	Betula pendula_2	2	2		EXT	2	Betula pendula_2	7.5	6.5
NEX	5	Betula pendula_1	2.5	2		EXT	6	Betula pendula_1	8.5	5
NEX	5	Betula pendula_2	1.8	1.5		EXT	6	Betula pendula_2	9	4.5
NEX	7	Betula pendula_1	5	13		EXT	8	Betula pendula_1	8	4
NEX	7	Betula pendula_2	5	10		EXT	8	Betula pendula_2	19	8
NEX	10	Betula pendula_1	8	14		EXT	9	Betula pendula_1	6	4
NEX	10	Betula pendula_2	5	9		EXT	9	Betula pendula_2	9	6.5
NEX	11	Betula pendula_1	4.5	9		EXT	16	Betula pendula_1	3	3
NEX	11	Betula pendula_2	4.5	10		EXT	16	Betula pendula_2	11	5
NEX	12	Betula pendula_1	8.5	13		EXT	17	Betula pendula_1	19	8.5
NEX	12	Betula pendula_2	9	18		EXT	17	Betula pendula_2	13	6.5
NEX	13	Betula pendula_1	7	9		EXT	18	Betula pendula_1	6	5
NEX	13	Betula pendula_2	4.5	7		EXT	18	Betula pendula_2	12	5
NEX	14	Betula pendula_1	2.5	2		EXT	19	Betula pendula_1	10	5
NEX	14	Betula pendula_2	8	19		EXT	19	Betula pendula_2	7	4
NEX	15	Betula pendula_1	7	9		EXT	20	Betula pendula_1	19.5	10
NEX	15	Betula pendula_2	8	9		EXT	20	Betula pendula_2	19	9

## Sheet: 1c Characteristics of the roots
Supplementary Table 1 Characteristics of selected roots (depth, soil horizon, distance from the tree stem, and direction to other tree species) in NEX (plots without management) and EXT (plots with traditional management) treatments.
Treatment	Plot	Tree species	Root Sample	Depth of root (cm)	Soil horizon	Distance from tree stem (cm)	Direction to tree species		Treatment	Plot	Tree species	Root Nr.	Depth of root (cm)	Soil horizon	Distance from tree stem (cm)	Direction to tree species
NEX	3	Picea abies_1	3Pa_1a	15	H	20	BP		EXT	1	Picea abies_1	1Pa_1a	8	H	30	LD
NEX	3	Picea abies_1	3Pa_1b	20	H	20	BP		EXT	1	Picea abies_1	1Pa_1b	11	H	70	PA, LD
NEX	3	Picea abies_1	3Pa_1c	20	H	10	BP		EXT	1	Picea abies_1	1Pa_1c	8	H	40	-
NEX	3	Picea abies_2	3Pa_2a	8	H	15	BP, LD, PA		EXT	1	Picea abies_2	1Pa_2a	9	H	30	LD
NEX	3	Picea abies_2	3Pa_2b	12	H	15	BP		EXT	1	Picea abies_2	1Pa_2b	9	H	15	LD
NEX	3	Picea abies_2	3Pa_2c	8	H	12	BP, LD, PA		EXT	1	Picea abies_2	1Pa_2c	10	H	30	BP
NEX	4	Picea abies_1	4Pa_1a	8	H	10	BP		EXT	2	Picea abies_1	2Pa_1b	10	H	20	LD
NEX	4	Picea abies_1	4Pa_1b	15	H	10	BP		EXT	2	Picea abies_1	2Pa_1c	15	H	30	BP
NEX	4	Picea abies_1	4Pa_1c	15	H	20	BP		EXT	2	Picea abies_2	2Pa_2a	5	F	15	LD, BP
NEX	4	Picea abies_2	4Pa_2a	15	H	35	BP		EXT	2	Picea abies_2	2Pa_2b	7	H	20	LD, BP
NEX	4	Picea abies_2	4Pa_2b	10	H	15	BP		EXT	2	Picea abies_2	2Pa_2c	12	H	50	BP
NEX	4	Picea abies_2	4Pa_2c	10	H	25	PA		EXT	6	Picea abies_1	6Pa_1a	5	H	20	BP
NEX	5	Picea abies_1	5Pa_1a	10	H	23	BP		EXT	6	Picea abies_1	6Pa_1b	15	H	20	BP
NEX	5	Picea abies_1	5Pa_1b	5	F	50	LD		EXT	6	Picea abies_1	6Pa_1c	10	H	20	BP
NEX	5	Picea abies_1	5Pa_1c	10	H	20	-		EXT	6	Picea abies_2	6Pa_2a	10	H	40	LD, BP
NEX	5	Picea abies_2	5Pa_2a	20	A	80	BP		EXT	6	Picea abies_2	6Pa_2b	5	H	15	LD
NEX	5	Picea abies_2	5Pa_2b	15	H	50	BP		EXT	6	Picea abies_2	6Pa_2c	10	H	25	BP
NEX	5	Picea abies_2	5Pa_2c	22	A	90	BP		EXT	8	Picea abies_1	8Pa_1a	10	H	40	LD
NEX	7	Picea abies_1	7Pa_1a	5	F	30	PA		EXT	8	Picea abies_1	8Pa_1b	15	H	30	PA
NEX	7	Picea abies_1	7Pa_1b	10	F	15	PA		EXT	8	Picea abies_1	8Pa_1c	10	H	70	PA
NEX	7	Picea abies_1	7Pa_1c	5	F	20	PA		EXT	8	Picea abies_2	8Pa_2a	5	F	20	PA
NEX	7	Picea abies_2	7Pa_2a	5	F	50	LD		EXT	8	Picea abies_2	8Pa_2b	10	F	30	PA
NEX	7	Picea abies_2	7Pa_2b	5	F	60	PA		EXT	8	Picea abies_2	8Pa_2c	10	F	40	LD
NEX	7	Picea abies_2	7Pa_2c	5	F	130	PA		EXT	9	Picea abies_1	9Pa_1a	10	H	10	PA
NEX	10	Picea abies_1	10Pa_1a	5	F	110	PA		EXT	9	Picea abies_1	9Pa_1b	5	F	30	-
NEX	10	Picea abies_1	10Pa_1b	15	F	15	LD		EXT	9	Picea abies_1	9Pa_1c	10	H	15	-
NEX	10	Picea abies_1	10Pa_1c	5	F	100	PA		EXT	9	Picea abies_2	9Pa_2a	5	F	20	PA
NEX	10	Picea abies_2	10Pa_2a	5	F	50	PA		EXT	9	Picea abies_2	9Pa_2b	5	F	30	-
NEX	10	Picea abies_2	10Pa_2b	5	F	10	PA		EXT	9	Picea abies_2	9Pa_2c	25	F	30	PA
NEX	10	Picea abies_2	10Pa_2c	10	A	55	PA		EXT	16	Picea abies_1	16Pa_1a	5	H	20	LD
NEX	11	Picea abies_1	11Pa_1a	5	F	10	BP		EXT	16	Picea abies_1	16Pa_1b	5	H	30	LD
NEX	11	Picea abies_1	11Pa_1b	10	F	20	BP		EXT	16	Picea abies_1	16Pa_1c	10	H	2	LD
NEX	11	Picea abies_1	11Pa_1c	10	F	15	BP		EXT	16	Picea abies_2	16Pa_2a	5	F	30	PA
NEX	11	Picea abies_2	11Pa_2a	5	F	50	PA		EXT	16	Picea abies_2	16Pa_2b	5	F	40	PA
NEX	11	Picea abies_2	11Pa_2b	10	F	30	BP		EXT	16	Picea abies_2	16Pa_2c	5	F	30	PA
NEX	11	Picea abies_2	11Pa_2c	5	F	20	PA		EXT	17	Picea abies_1	17Pa_1a	5	F	30	LD
NEX	12	Picea abies_1	12Pa_1a	5	F	20	LD		EXT	17	Picea abies_1	17Pa_1b	5	F	15	PA
NEX	12	Picea abies_1	12Pa_1b	10	F	15	PA		EXT	17	Picea abies_1	17Pa_1c	5	F	40	PA
NEX	12	Picea abies_1	12Pa_1c	5	F	10	PA		EXT	17	Picea abies_2	17Pa_2a	5	F	10	LD
NEX	12	Picea abies_2	12Pa_2a	5	F	40	PA		EXT	17	Picea abies_2	17Pa_2b	5	F	10	LD
NEX	12	Picea abies_2	12Pa_2b	5	F	70	PA		EXT	17	Picea abies_2	17Pa_2c	5	F	10	LD
NEX	12	Picea abies_2	12Pa_2c	5	F	10	PA, BP		EXT	18	Picea abies_1	18Pa_1a	10	F	60	PA
NEX	13	Picea abies_1	13Pa_1a	5	F	10	PA		EXT	18	Picea abies_1	18Pa_1b	5	F	50	LD
NEX	13	Picea abies_1	13Pa_1b	5	F	10	PA		EXT	18	Picea abies_1	18Pa_1c	5	F	70	LD
NEX	13	Picea abies_1	13Pa_1c	10	F	40	BP		EXT	18	Picea abies_2	18Pa_2a	5	F	15	BP
NEX	13	Picea abies_2	13Pa_2a	25	H	15	PA		EXT	18	Picea abies_2	18Pa_2b	5	F	30	LD
NEX	13	Picea abies_2	13Pa_2b	5	F	10	PA		EXT	18	Picea abies_2	18Pa_2c	7	B	80	LD
NEX	13	Picea abies_2	13Pa_2c	5	F	15	BP		EXT	19	Picea abies_1	19Pa_1a	10	F	30	LD
NEX	14	Picea abies_1	14Pa_1a	5	F	15	PA		EXT	19	Picea abies_1	19Pa_1b	5	F	30	LD
NEX	14	Picea abies_1	14Pa_1b	5	F	30	PA		EXT	19	Picea abies_1	19Pa_1c	5	F	20	LD
NEX	14	Picea abies_1	14Pa_1c	5	F	20	PA		EXT	19	Picea abies_2	19Pa_2a	10	F	20	PA
NEX	14	Picea abies_2	14Pa_2a	10	F	50	PA		EXT	19	Picea abies_2	19Pa_2b	5	F	20	LD
NEX	14	Picea abies_2	14Pa_2b	10	F	15	PA		EXT	19	Picea abies_2	19Pa_2c	5	F	15	LD
NEX	14	Picea abies_2	14Pa_2c	15	F	40	PA		EXT	20	Picea abies_1	20Pa_1a	5	F	20	-
NEX	15	Picea abies_1	15Pa_1a	5	B	20	-		EXT	20	Picea abies_1	20Pa_1b	10	F	20	LD
NEX	15	Picea abies_1	15Pa_1b	5	A	30	-		EXT	20	Picea abies_1	20Pa_1c	5	F	20	PA
NEX	15	Picea abies_1	15Pa_1c	5	A	40	LD		EXT	20	Picea abies_2	20Pa_2a	10	F	30	PA
NEX	15	Picea abies_2	15Pa_2a	5	F	30	BP		EXT	20	Picea abies_2	20Pa_2b	5	F	30	PA
NEX	15	Picea abies_2	15Pa_2b	5	F	50	BP		EXT	20	Picea abies_2	20Pa_2c	5	F	15	PA
NEX	15	Picea abies_2	15Pa_2c	5	F	120	BP		EXT	1	Larix decidua_1	1Ld_1a	18	F	50	BP
NEX	3	Larix decidua_1	3Ld_1a	5	F	40	LD, PA		EXT	1	Larix decidua_1	1Ld_1b	10	F	40	LD
NEX	3	Larix decidua_1	3Ld_1b	5	F	30	PA		EXT	1	Larix decidua_1	1Ld_1c	15	A	70	LD, PA
NEX	3	Larix decidua_1	3Ld_1c	10	F	20	LD		EXT	1	Larix decidua_2	1Ld_2a	15	A	50	PA
NEX	3	Larix decidua_2	3Ld_2a	5	F	30	PA		EXT	1	Larix decidua_2	1Ld_2b	10	H	35	LD
NEX	3	Larix decidua_2	3Ld_2b	5	F	35	BP, PA		EXT	1	Larix decidua_2	1Ld_2c	6	H	45	LD
NEX	3	Larix decidua_2	3Ld_2c	10	A	30	PA		EXT	2	Larix decidua_1	2Ld_1a	15	H	30	BP
NEX	4	Larix decidua_1	4Ld_1a	10	F	40	-		EXT	2	Larix decidua_1	2Ld_1b	30	A	20	-
NEX	4	Larix decidua_1	4Ld_1b	40	A	50	PA		EXT	2	Larix decidua_1	2Ld_1c	30	A	10	-
NEX	4	Larix decidua_1	4Ld_1c	5	F	10	PA		EXT	2	Larix decidua_2	2Ld_2a	5	A	60	PA
NEX	4	Larix decidua_2	4Ld_2a	10	H	40	-		EXT	2	Larix decidua_2	2Ld_2b	10	H	30	LD, PA
NEX	4	Larix decidua_2	4Ld_2b	10	H	30	PA		EXT	2	Larix decidua_2	2Ld_2c	7	A	85	PA
NEX	4	Larix decidua_2	4Ld_2c	5	F	10	BP		EXT	6	Larix decidua_1	6Ld_1a	6	H	40	LD
NEX	5	Larix decidua_1	5Ld_1a	10	A	20	BP		EXT	6	Larix decidua_1	6Ld_1b	8	H	20	PA
NEX	5	Larix decidua_1	5Ld_1b	10	A	30	-		EXT	6	Larix decidua_1	6Ld_1c	7	H/A	150	LD
NEX	5	Larix decidua_1	5Ld_1c	10	F	30	PA		EXT	6	Larix decidua_2	6Ld_2a	6	H	40	BP
NEX	5	Larix decidua_2	5Ld_2a	5	F	40	PA		EXT	6	Larix decidua_2	6Ld_2b	6	H/F	50	BP
NEX	5	Larix decidua_2	5Ld_2b	10	F	20	-		EXT	6	Larix decidua_2	6Ld_2c	6	H	40	LD
NEX	5	Larix decidua_2	5Ld_2c	10	A	15	PA		EXT	8	Larix decidua_1	8Ld_1a	4	B	40	BP
NEX	7	Larix decidua_1	7Ld_1a	8	H	40	BP		EXT	8	Larix decidua_1	8Ld_1b	4	B	120	PA
NEX	7	Larix decidua_1	7Ld_1b	5	B	170	PA		EXT	8	Larix decidua_1	8Ld_1c	5	B	120	PA
NEX	7	Larix decidua_1	7Ld_1c	18	A	90	BP		EXT	8	Larix decidua_2	8Ld_2a	4	H	50	PA
NEX	7	Larix decidua_2	7Ld_2a	18	H	90	BP		EXT	8	Larix decidua_2	8Ld_2b	3	B	10	LD
NEX	7	Larix decidua_2	7Ld_2b	5	A	130	LD		EXT	8	Larix decidua_2	8Ld_2c	30	H	80	PA
NEX	7	Larix decidua_2	7Ld_2c	5	B	80	LD		EXT	9	Larix decidua_1	9Ld_1a	15	B	60	PA
NEX	10	Larix decidua_1	10Ld_1a	3	B	25	PA		EXT	9	Larix decidua_1	9Ld_1b	10	B	50	PA
NEX	10	Larix decidua_1	10Ld_1b	2	B	50	BP		EXT	9	Larix decidua_1	9Ld_1c	6	A	70	PA
NEX	10	Larix decidua_1	10Ld_1c	10	A	150	BP		EXT	9	Larix decidua_2	9Ld_2a	3	F	80	PA
NEX	10	Larix decidua_2	10Ld_2a	2	B	6	LD		EXT	9	Larix decidua_2	9Ld_2b	15	B	100	PA
NEX	10	Larix decidua_2	10Ld_2b	5	B	80	LD		EXT	9	Larix decidua_2	9Ld_2c	12	B	30	PA
NEX	10	Larix decidua_2	10Ld_2c	2	B	40	PA		EXT	16	Larix decidua_1	16Ld_1a	5	B	20	PA
NEX	11	Larix decidua_1	11Ld_1a	4	F	60	PA, BP		EXT	16	Larix decidua_1	16Ld_1b	6	B	50	PA
NEX	11	Larix decidua_1	11Ld_1b	5	H	30	PA, LD		EXT	16	Larix decidua_1	16Ld_1c	7	A	80	PA
NEX	11	Larix decidua_1	11Ld_1c	7	H	60	PA, BP		EXT	16	Larix decidua_2	16Ld_2a	8	F	50	PA
NEX	11	Larix decidua_2	11Ld_2a	10	H	60	BP		EXT	16	Larix decidua_2	16Ld_2b	10	A	50	PA
NEX	11	Larix decidua_2	11Ld_2b	9	A	60	BP		EXT	16	Larix decidua_2	16Ld_2c	5	A	70	LD
NEX	11	Larix decidua_2	11Ld_2c	4	H	100	PA		EXT	17	Larix decidua_1	17Ld_1a	5	B	110	LD
NEX	12	Larix decidua_1	12Ld_1a	5	H	18	BP		EXT	17	Larix decidua_1	17Ld_1b	4	H	70	LD
NEX	12	Larix decidua_1	12Ld_1b	4	F	50	PA		EXT	17	Larix decidua_1	17Ld_1c	4	B	150	LD
NEX	12	Larix decidua_1	12Ld_1c	5	F	70	PA		EXT	17	Larix decidua_2	17Ld_2a	1	H	160	PA
NEX	12	Larix decidua_2	12Ld_2a	7	A	10	BP		EXT	17	Larix decidua_2	17Ld_2b	4	H	70	PA
NEX	12	Larix decidua_2	12Ld_2b	5	H	30	PA		EXT	17	Larix decidua_2	17Ld_2c	7	B	40	PA
NEX	12	Larix decidua_2	12Ld_2c	4	A	55	PA		EXT	18	Larix decidua_1	18Ld_1a	3	F	100	BP
NEX	13	Larix decidua_1	13Ld_1a	5	H	40	-		EXT	18	Larix decidua_1	18Ld_1b	3	B	50	LD
NEX	13	Larix decidua_1	13Ld_1b	15	B	70	-		EXT	18	Larix decidua_1	18Ld_1c	5	A	40	PA
NEX	13	Larix decidua_1	13Ld_1c	3	F	40	BP		EXT	18	Larix decidua_2	18Ld_2a	5	F	15	LD
NEX	13	Larix decidua_2	13Ld_2a	7	H	70	PA		EXT	18	Larix decidua_2	18Ld_2b	5	B	50	LD
NEX	13	Larix decidua_2	13Ld_2b	6	H	40	PA		EXT	18	Larix decidua_2	18Ld_2c	5	B	80	LD
NEX	13	Larix decidua_2	13Ld_2c	3	H	30	PA		EXT	19	Larix decidua_1	19Ld_1a	3	H	80	BP
NEX	14	Larix decidua_1	14Ld_1a	7	A	50	PA		EXT	19	Larix decidua_1	19Ld_1b	3	H	30	LD
NEX	14	Larix decidua_1	14Ld_1b	17	B	60	BP		EXT	19	Larix decidua_1	19Ld_1c	5	B	100	LD
NEX	14	Larix decidua_1	14Ld_1c	3	B	80	LD		EXT	19	Larix decidua_2	19Ld_2a	2	B	60	LD
NEX	14	Larix decidua_2	14Ld_2a	10	B	50	PA		EXT	19	Larix decidua_2	19Ld_2b	5	B	70	LD
NEX	14	Larix decidua_2	14Ld_2b	6	H	70	PA		EXT	19	Larix decidua_2	19Ld_2c	4	B	20	LD
NEX	14	Larix decidua_2	14Ld_2c	3	B	40	BP		EXT	20	Larix decidua_1	20Ld_1a	5	B	80	-
NEX	15	Larix decidua_1	15Ld_1a	1	B	20	BP		EXT	20	Larix decidua_1	20Ld_1b	3	B	100	-
NEX	15	Larix decidua_1	15Ld_1b	3	B	25	PA		EXT	20	Larix decidua_1	20Ld_1c	2	B	110	PA
NEX	15	Larix decidua_1	15Ld_1c	5	B	10	PA		EXT	20	Larix decidua_2	20Ld_2a	5	F	120	-
NEX	15	Larix decidua_2	15Ld_2a	4	B	100	BP		EXT	20	Larix decidua_2	20Ld_2b	10	F	15	-
NEX	15	Larix decidua_2	15Ld_2b	2	B	90	BP		EXT	20	Larix decidua_2	20Ld_2c	5	F	10	BP
NEX	15	Larix decidua_2	15Ld_2c	5	B	100	BP		EXT	1	Betula pendula_1	1Bp_1a	8	H	80	LD
NEX	3	Betula pendula_1	3Bp_1a	5	F	20	PA		EXT	1	Betula pendula_1	1Bp_1b	7	H	100	LD
NEX	3	Betula pendula_1	3Bp_1b	10	H	50	PA, LD		EXT	1	Betula pendula_1	1Bp_1c	9	H	65	LD
NEX	3	Betula pendula_1	3Bp_1c	7	F	80	PA, BP		EXT	1	Betula pendula_2	1Bp_2a	5	F	95	LD, PA
NEX	3	Betula pendula_2	3Bp_2a	3	F	50	PA		EXT	1	Betula pendula_2	1Bp_2b	8	H	70	LD
NEX	3	Betula pendula_2	3Bp_2b	7	F	80	PA		EXT	1	Betula pendula_2	1Bp_2c	5	F/H	100	LD
NEX	3	Betula pendula_2	3Bp_2c	9	H	80	PA, LD		EXT	2	Betula pendula_1	2Bp_1a	8	H	55	-
NEX	4	Betula pendula_1	4Bp_1a	6	H	100	PA		EXT	2	Betula pendula_1	2Bp_1b	11	H	100	PA, BP
NEX	4	Betula pendula_1	4Bp_1b	7	F	100	PA		EXT	2	Betula pendula_1	2Bp_1c	4	H	100	PA
NEX	4	Betula pendula_1	4Bp_1c	5	F	110	PA		EXT	2	Betula pendula_2	2Bp_2a	14	H	40	PA
NEX	4	Betula pendula_2	4Bp_2a	4	H	4	LD		EXT	2	Betula pendula_2	2Bp_2b	9	H	50	LD, PA
NEX	4	Betula pendula_2	4Bp_2b	5	H	20	PA		EXT	2	Betula pendula_2	2Bp_2c	9	A	125	PA
NEX	4	Betula pendula_2	4Bp_2c	5	A	70	PA		EXT	6	Betula pendula_1	6Bp_1a	8	H	60	LD
NEX	5	Betula pendula_1	5Bp_1a	10	F	80	LD		EXT	6	Betula pendula_1	6Bp_1b	5	H	10	PA
NEX	5	Betula pendula_1	5Bp_1b	9	F	75	-		EXT	6	Betula pendula_1	6Bp_1c	9	H	50	PA
NEX	5	Betula pendula_1	5Bp_1c	7	H	70	PA		EXT	6	Betula pendula_2	6Bp_2a	6	H	40	LD
NEX	5	Betula pendula_2	5Bp_2a	7	H	100	BP		EXT	6	Betula pendula_2	6Bp_2b	15	H	30	PA
NEX	5	Betula pendula_2	5Bp_2b	10	A	170	PA		EXT	6	Betula pendula_2	6Bp_2c	12	H	100	PA
NEX	5	Betula pendula_2	5Bp_2c	8	A	40	-		EXT	8	Betula pendula_1	8Bp_1a	12	B	60	PA
NEX	7	Betula pendula_1	7Bp_1a	8	H	50	PA		EXT	8	Betula pendula_1	8Bp_1b	5	B	200	LD, PA
NEX	7	Betula pendula_1	7Bp_1b	3	F	40	PA		EXT	8	Betula pendula_1	8Bp_1c	8	B	8	-
NEX	7	Betula pendula_1	7Bp_1c	4	F	65	PA		EXT	8	Betula pendula_2	8Bp_2a	15	B	90	LD
NEX	7	Betula pendula_2	7Bp_2a	4	F	10	BP		EXT	8	Betula pendula_2	8Bp_2b	5	A	30	LD
NEX	7	Betula pendula_2	7Bp_2b	4	F	15	PA, LD		EXT	8	Betula pendula_2	8Bp_2c	20	B	60	PA
NEX	7	Betula pendula_2	7Bp_2c	15	H	30	BP		EXT	9	Betula pendula_1	9Bp_1a	12	F	30	PA
NEX	10	Betula pendula_1	10Bp_1a	3	F	15	PA		EXT	9	Betula pendula_1	9Bp_1b	12	F	15	PA
NEX	10	Betula pendula_1	10Bp_1b	4	B	10	BP		EXT	9	Betula pendula_1	9Bp_1c	12	F	20	PA
NEX	10	Betula pendula_1	10Bp_1c	4	F	20	BP		EXT	9	Betula pendula_2	9Bp_2a	3	A	150	PA
NEX	10	Betula pendula_2	10Bp_2a	3	F	5	BP		EXT	9	Betula pendula_2	9Bp_2b	5	F	15	PA
NEX	10	Betula pendula_2	10Bp_2b	3	F	8	PA		EXT	9	Betula pendula_2	9Bp_2c	4	F	140	LD
NEX	10	Betula pendula_2	10Bp_2c	3	F	10	BP		EXT	16	Betula pendula_1	16Bp_1a	6	B	120	LD
NEX	11	Betula pendula_1	11Bp_1a	3	F	15	PA		EXT	16	Betula pendula_1	16Bp_1b	4	B	10	BP
NEX	11	Betula pendula_1	11Bp_1b	5	F	8	BP		EXT	16	Betula pendula_1	16Bp_1c	5	B	120	LD
NEX	11	Betula pendula_1	11Bp_1c	10	F	15	BP		EXT	16	Betula pendula_2	16Bp_2a	4	B	60	BP
NEX	11	Betula pendula_2	11Bp_2a	3	F	10	BP		EXT	16	Betula pendula_2	16Bp_2b	4	B	10	PA
NEX	11	Betula pendula_2	11Bp_2b	5	F	20	LD		EXT	16	Betula pendula_2	16Bp_2c	7	B	12	PA
NEX	11	Betula pendula_2	11Bp_2c	10	H	30	BP		EXT	17	Betula pendula_1	17Bp_1a	4	H	40	PA
NEX	12	Betula pendula_1	12Bp_1a	5	F	12	PA		EXT	17	Betula pendula_1	17Bp_1b	8	H	15	BP
NEX	12	Betula pendula_1	12Bp_1b	5	F	5	PA		EXT	17	Betula pendula_1	17Bp_1c	8	H	20	PA
NEX	12	Betula pendula_1	12Bp_1c	8	H	20	PA		EXT	17	Betula pendula_2	17Bp_2a	50	H	150	BP
NEX	12	Betula pendula_2	12Bp_2a	6	H	35	PA		EXT	17	Betula pendula_2	17Bp_2b	12	A	10	BP
NEX	12	Betula pendula_2	12Bp_2b	6	A	40	PA		EXT	17	Betula pendula_2	17Bp_2c	8	H	10	LD
NEX	12	Betula pendula_2	12Bp_2c	4	H	45	PA, BP		EXT	18	Betula pendula_1	18Bp_1a	6	F	15	PA
NEX	13	Betula pendula_1	13Bp_1a	12	H	25	-		EXT	18	Betula pendula_1	18Bp_1b	8	B	10	LD
NEX	13	Betula pendula_1	13Bp_1b	4	H	30	-		EXT	18	Betula pendula_1	18Bp_1c	3	B	8	LD
NEX	13	Betula pendula_1	13Bp_1c	7	F	18	PA, BP		EXT	18	Betula pendula_2	18Bp_2a	6	F	5	LD
NEX	13	Betula pendula_2	13Bp_2a	5	F	8	PA		EXT	18	Betula pendula_2	18Bp_2b	5	F	80	LD
NEX	13	Betula pendula_2	13Bp_2b	3	B	90	PA, BP		EXT	18	Betula pendula_2	18Bp_2c	5	F	20	LD, BP
NEX	13	Betula pendula_2	13Bp_2c	6	F	50	PA, BP		EXT	19	Betula pendula_1	19Bp_1a	5	F	30	LD
NEX	14	Betula pendula_1	14Bp_1a	4	F	10	PA		EXT	19	Betula pendula_1	19Bp_1b	4	F	20	LD
NEX	14	Betula pendula_1	14Bp_1b	15	F	10	PA		EXT	19	Betula pendula_1	19Bp_1c	3	F	35	PA
NEX	14	Betula pendula_1	14Bp_1c	20	F	10	PA		EXT	19	Betula pendula_2	19Bp_2a	6	F	20	-
NEX	14	Betula pendula_2	14Bp_2a	3	F	20	LD		EXT	19	Betula pendula_2	19Bp_2b	8	F	120	LD, BP
NEX	14	Betula pendula_2	14Bp_2b	8	H	15	BP		EXT	19	Betula pendula_2	19Bp_2c	15	F	100	-
NEX	14	Betula pendula_2	14Bp_2c	12	H	30	PA		EXT	20	Betula pendula_1	20Bp_1a	10	H	20	PA
NEX	15	Betula pendula_1	15Bp_1a	12	F	20	BP		EXT	20	Betula pendula_1	20Bp_1b	6	F	12	LD
NEX	15	Betula pendula_1	15Bp_1b	7	F	25	PA		EXT	20	Betula pendula_1	20Bp_1c	3	F	8	PA
NEX	15	Betula pendula_1	15Bp_1c	4	F	10	BP		EXT	20	Betula pendula_2	20Bp_2a	15	F	50	LD
NEX	15	Betula pendula_2	15Bp_2a	3	F	40	BP		EXT	20	Betula pendula_2	20Bp_2b	10	F	15	PA
NEX	15	Betula pendula_2	15Bp_2b	40	F	25	BP		EXT	20	Betula pendula_2	20Bp_2c	6	F	10	PA
NEX	15	Betula pendula_2	15Bp_2c	35	F	35	BP
PA - Picea abies, LD - Larix decidua, BP - Betula pendula									PA - Picea abies, LD - Larix decidua, BP - Betula pendula
F, H - organic soil horizons, A - organo-mineral soil horizon, B - mineral soil horizon									F, H - organic soil horizons, A - organo-mineral soil horizon, B - mineral soil horizon
