# Supplementary material for: Management After Windstorm Affects the Composition of Ectomycorrhizal Symbionts of Regenerating Trees but Not Their Mycorrhizal Networks
Source: Front Plant Sci. 2021 May 14;12:641232. doi: 10.3389/fpls.2021.641232 (PMC8160286; doi:10.3389/fpls.2021.641232)
Supplement: Supplementary Table 2 — List of ECM taxa, including exploration of each taxa, detected on root samples of the studied tree species (Picea abies, Larix decidua, and Betula pendula), including the numbers of root samples with taxon presence divided into NEX (plots without management) and EXT (plots with traditional management) treatments. For each taxon, the GenBank Accession Number, closest hit and percentage of similarity are shown. [file Table_2.xlsx]

## Sheet: ECM fungal species
Supplementary Table 2 List of ECM taxa, including exploration type of each taxa, detected on root samples of the studied tree species (Picea abies, Larix decidua, and Betula pendula), including the numbers of root samples with taxon presence divided into NEX (plots without management) and EXT (plots with traditional management) treatments. For each taxon, the GenBank Accession Number, closest hit…
ECM FUNGUS/HOST TREE SPECIES	Abbreviation	Exploration type	Betula pendula	Larix decidua	Picea abies	GenBank Nr.	GenBank/UNITE Hit	Similarity (%)	Covery (%)
TREATMENT (Nr. of root fragments)			NEX/EXT	NEX/EXT	NEX/EXT
Amanita muscaria	AmaMus	MDs	0/2	0/0	0/0	MT908316	MT578069.1	99.8	100
Amphinema byssoides	AmpBys	MDf	0/2	0/4	7/17	MT908293	MN047069.1	100	100
Cenococcum geophilum	CenGeo	SD	25/27	6/7	16/19	MT908329	AY299214.1	99.1	98
Clavulina sp.	ClaSp	C	0/2	0/0	0/0	MT908286	MT859115.1	99.9	100
Cortinarius anomalus	CorAno	MDf	0/1	0/0	0/1	MT908278	UDB002168	99
Cortinarius bataillei	CorBat	MDf	4/0	5/0	1/0	MT908305	JX045666.1	99.3	100
Cortinarius cinnamomeus	CorCin	MDf	0/0	3/0	0/0	MT908289	KR019840.1	100	100
Cortinarius croceus	CorCro	MDf	2/4	2/1	17/7	MT908274	U56038.1	100	97
Cortinarius parvannulatus	CorPar	MDf	0/0	0/2	0/0	MT908280	HQ604729	99
Cortinarius porphyropus	CorPor	MDf	2/1	0/0	0/0	MT908327	KF732514.1	99.5	100
Cortinarius raphanoides	CorRap	MDf	0/1	0/0	0/0	MT908326	JX407333.1	99.5	100
Cortinarius vitiosus	CorVit	MDf	0/0	0/0	0/1	MT908323	JN114096.1	99.8	100
Helotiales1	Hel1	SD	0/0	0/0	3/0	MT908309	KR019871.1	97.2	94
Helotiales2	Hel2	SD	0/0	1/1	0/0	MT908319
Helotiales3	Hel3	SD	0/0	1/0	0/0	MT908314	AY599236.1	97.1	96
Imleria badia	ImlBad	LD	0/1	0/4	2/1	MT908322	MT278249.1	100	100
Inocybe soluta	InoSol	SD	3/1	0/1	0/0	MT908303	KX897420.1	99.8	100
Laccaria laccata	LacLac	MDs	9/9	5/1	3/0	MT908330	MN992434.1	98.8	100
Laccaria proxima	LacPro	MDs	2/1	0/0	0/0	MT908294	DQ499639.1	99.9	100
Lactarius glyciosmus	LacGly	C	9/0	0/0	0/0	MT908296	JF908294.1	99.7	100
Lactarius helvus	LacHel	C	1/0	0/0	0/0	MT908306	MN992610.1	100	100
Lactarius lignyotus	LacLig	C	0/0	0/0	1/0	MT908299	JQ446117.1	99.9	100
Lactarius necator	LacNec	C	0/0	0/3	0/1	MT908282	HM189794.1	99.6	100
Lactarius rufus	LacRuf	C	17/34	11/15	6/12	MT908276	MN992614.1	100	100
Lactarius tabidus	LacTab	C	1/0	2/0	0/0	MT908311	KX095060.1	100	100
Leccinum holopus	LecHol	LD	6/6	0/0	0/0	MT908287	AF454562.1	99.6	100
Leccinum variicolor	LecVar	LD	14/13	0/0	0/0	MT908321	MH220332.1	99.5	100
Meliniomyces bicolor	MelBic	SD	2/3	0/0	0/0	MT908291	HQ285390.1	99	100
Meliniomyces variabilis	MelVar	SD	1/1	0/0	3/0	MT908292	HM190129.1	98.9	100
Meliniomyces vraolstadiae	MelVra	SD	1/0	0/0	5/0	MT908308	FN678884.1	100	43
Neoboletus luridiformis	NeoLur	LD	0/0	0/0	1/0	MT908317	KX756398.1	98.7	98
Paxillus involutus	PaxInv	LD	31/27	12/9	5/0	MT908284	MN959789.1	99.9	100
Phialocephala fortinii	PhiFor	SD	0/1	1/1	0/3	MT908315	MT276008.1	99.8	100
Phialocephala sphaeroides	PhiSph	SD	3/1	1/0	0/0	MT908301	AY524844.1	98.8	100
Piloderma bicolor	PilBic	MDf	0/0	0/0	2/2	MT908304	MH861062.1	100	100
Piloderma olivaceum	PilOli	MDf	2/2	7/2	24/22	MT908285	KR019851.1	100	100
Piloderma sphaerosporum	PilSph	SD	2/3	4/3	4/0	MT908310	MN047070.1	100	99
Pseudotomentella flavovirens	PseFla	MDf	1/1	1/0	0/0	MT908318	MN047035.1	100	100
Pseudotomentella vepallidospora	PseVep	MDs	0/0	1/0	0/0	MT908300	AF274773.1	100	75
Rhizopogon salebrosus	RhiSal	LD	0/0	0/0	1/1	MT908277	HQ914326.1	98.7	100
Rhodocollybia butyracea	RhoBut	SD	0/0	0/0	0/1	MT908325	MK412391.1	99.2	97
Russula atrorubens	RusAtr	C	0/1	0/0	2/4	MT908302	KX579820.1	100	100
Russula betularum	RusBet	C	4/3	0/0	1/0	MT908328	KX579810.1	100	100
Russula emetica	RusEme	C	0/2	0/0	0/0	MT908324	KC581346.1	100	100
Russula ochroleuca	RusOch	C	0/0	1/1	0/0	MT908312	MT644930.1	99.9	100
Russula sphagnophila	RusSph	C	1/0	0/0	0/0	MT908297	AY061719.1	100	99
Sebacinales	Seb	LD	0/0	0/1	1/0	MT908288	HQ154328.1	99.7	96
Suillus cavipes	SuiCav	LD	0/0	0/1	0/0	MT908275	AF166505.2	99.7	100
Suillus grevillei	SuiGra	LD	0/0	3/10	0/0	MT908320	KU721490.1	98.9	100
Suillus viscidus	SuiVis	LD	0/0	0/7	0/0	MT908313	KU721457.1	99.6	100
Thelephora sp.	TheSp	MDs	0/1	0/0	0/0	MT908295	KC702665.1	100	96
Thelephora terrestris	TheTer	MDs	11/12	15/9	11/4	MT908279	MT644883.1	100	100
Tomentella badia	TomBad	MDs	0/0	1/0	0/0	MT908290	MK492609.1	99.1	100
Tomentella sublilacina	TomSub	MDs	8/3	4/0	3/6	MT908281	HM189985.1	100	100
Tylopilus felleus	TylFel	LD	0/0	0/0	0/3	MT908283	MT278219.1	100	100
Tylospora asterophora	TylAst	SD	0/0	2/6	2/23	MT908307	KT692927.1	100	100
Tylospora fibrillosa	TylFib	SD	1/0	4/1	20/6	MT908298	MN047066.1	100	100
Overall, 60 root fragments per treatment were analyzed, with the exception of Picea abies in the EXT treatment, where 59 root fragments were analyzed.
C - Contanct exploration type; SD - Short-distance exploration type; MDf - Medium-distance explorytion type, subtype fringe; MDs - Medium-distance exploration type, subtype smooth; LD - Long-distance exploration type.
