# Supplementary material for: Management After Windstorm Affects the Composition of Ectomycorrhizal Symbionts of Regenerating Trees but Not Their Mycorrhizal Networks
Source: Front Plant Sci. 2021 May 14;12:641232. doi: 10.3389/fpls.2021.641232 (PMC8160286; doi:10.3389/fpls.2021.641232)
Supplement: Supplementary Table 3 — Presence/absence matrix showing rhizomorph-forming ECM fungal species in the plots in NEX (plots without management) and EXT (plots with traditional management) treatments. [file Table_3.XLSX]

## Sheet: List1
Supplementary Table 3 Presence/absence matrix showing rhizomorph-forming ECM fungal species in the plots in NEX (plots without management) and EXT (plots with traditional management) treatments.
			Imleria badia	Leccinum holopus	Leccinum variicolor	Neoboletus lurididformis	Paxillus involutus	Rhizopogon salebrosus	Sebacinales	Suillus cavipes	Suillus gravillei	Suillus viscidus	Tylopilus felleus	Amphinema byssoides	Cortinarius anomalus	Cortinarius bataillei	Cortinarius cinnamomeus	Cortinarius croceus	Cortinarius parvannulatus	Cortinarius porphyropus	Cortinarius raphanoides	Cortinarius vitiosus	Piloderma bicolor	Piloderma olivaceum	Pseudotomentella flavovirens	Amanita muscaria	Laccaria laccata	Laccaria proxima	Pseudotomentella vepalidospora	Thelephora sp.	Thelephora terrestris	Tomentella badia	Tomentella sublilacina
			ImlBad	LecHol	LecVar	NeoLur	PaxInv	RhiSal	Seb	SuiCav	SuiGra	SuiVis	TylFel	AmpBys	CorAno	CorBat	CorCin	CorCro	CorPar	CorPor	CorRap	CorVit	PilBic	PilOli	PseFla	AmaMus	LacLac	LacPro	PseVep	TheSp	TheTer	TomBad	TomSub
Treatment	Plot	Tree species	LD	LD	LD	LD	LD	LD	LD	LD	LD	LD	LD	MDf	MDf	MDf	MDf	MDf	MDf	MDf	MDf	MDf	MDf	MDf	MDf	MDs	MDs	MDs	MDs	MDs	MDs	MDs	MDs
NEX	3	Betula pendula1			x		x																								x		x
NEX	3	Betula pendula2					x									x								x							x		x
NEX	3	Larix decidua1														x	x							x							x		x
NEX	3	Larix decidua2					x									x								x			x				x		x
NEX	3	Picea abies1														x		x						x
NEX	3	Picea abies2																x						x
NEX	4	Betula pendula1					x																	x									x
NEX	4	Betula pendula2			x		x													x								x					x
NEX	4	Larix decidua1					x										x	x						x			x					x
NEX	4	Larix decidua2
NEX	4	Picea abies1																									x
NEX	4	Picea abies2																						x			x
NEX	5	Betula pendula1			x											x															x		x
NEX	5	Betula pendula2			x											x															x
NEX	5	Larix decidua1														x	x							x									x
NEX	5	Larix decidua2					x																		x
NEX	5	Picea abies1	x			x
NEX	5	Picea abies2																x
NEX	7	Betula pendula1					x
NEX	7	Betula pendula2					x																				x				x
NEX	7	Larix decidua1																													x
NEX	7	Larix decidua2					x																								x
NEX	7	Picea abies1						x										x													x
NEX	7	Picea abies2																						x
NEX	10	Betula pendula1			x		x																				x						x
NEX	10	Betula pendula2					x																								x
NEX	10	Larix decidua1					x
NEX	10	Larix decidua2					x
NEX	10	Picea abies1					x							x
NEX	10	Picea abies2					x																x								x		x
NEX	11	Betula pendula1			x																												x
NEX	11	Betula pendula2		x			x
NEX	11	Larix decidua1
NEX	11	Larix decidua2
NEX	11	Picea abies1					x																	x
NEX	11	Picea abies2					x																	x							x
NEX	12	Betula pendula1			x		x											x
NEX	12	Betula pendula2		x	x		x
NEX	12	Larix decidua1																													x
NEX	12	Larix decidua2																x													x		x
NEX	12	Picea abies1																					x	x
NEX	12	Picea abies2																x						x
NEX	13	Betula pendula1		x	x		x											x
NEX	13	Betula pendula2			x		x													x							x
NEX	13	Larix decidua1																											x
NEX	13	Larix decidua2														x															x
NEX	13	Picea abies1																x													x
NEX	13	Picea abies2												x																	x
NEX	14	Betula pendula1																							x		x				x
NEX	14	Betula pendula2					x																				x
NEX	14	Larix decidua1					x																								x
NEX	14	Larix decidua2					x				x																x
NEX	14	Picea abies1												x				x															x
NEX	14	Picea abies2																x						x							x
NEX	15	Betula pendula1		x
NEX	15	Betula pendula2		x			x																				x
NEX	15	Larix decidua1																									x				x
NEX	15	Larix decidua2					x				x																				x
NEX	15	Picea abies1					x																	x							x
NEX	15	Picea abies2							x					x																	x
EXT	1	Betula pendula1					x																	x
EXT	1	Betula pendula2					x																	x				x		x
EXT	1	Larix decidua1	x				x				x
EXT	1	Larix decidua2					x				x							x						x							x
EXT	1	Picea abies1											x	x				x						x
EXT	1	Picea abies2											x	x										x
EXT	2	Betula pendula1		x	x		x											x									x
EXT	2	Betula pendula2			x													x
EXT	2	Larix decidua1					x			x	x
EXT	2	Larix decidua2												x					x					x
EXT	2	Picea abies1												x									x	x
EXT	2	Picea abies2												x	x			x						x
EXT	6	Betula pendula1					x								x																x
EXT	6	Betula pendula2		x														x													x
EXT	6	Larix decidua1
EXT	6	Larix decidua2					x																								x
EXT	6	Picea abies1												x																	x
EXT	6	Picea abies2																						x							x
EXT	8	Betula pendula1					x																				x				x
EXT	8	Betula pendula2		x	x		x							x													x
EXT	8	Larix decidua1										x
EXT	8	Larix decidua2					x																								x
EXT	8	Picea abies1						x						x									x	x
EXT	8	Picea abies2												x																	x
EXT	9	Betula pendula1					x																				x				x
EXT	9	Betula pendula2		x			x
EXT	9	Larix decidua1									x
EXT	9	Larix decidua2									x
EXT	9	Picea abies1
EXT	9	Picea abies2												x
EXT	16	Betula pendula1					x																			x	x				x
EXT	16	Betula pendula2					x																				x				x
EXT	16	Larix decidua1	x									x
EXT	16	Larix decidua2					x					x		x
EXT	16	Picea abies1																x															x
EXT	16	Picea abies2																															x
EXT	17	Betula pendula1					x																			x	x
EXT	17	Betula pendula2	x				x																				x				x
EXT	17	Larix decidua1							x
EXT	17	Larix decidua2					x				x	x		x
EXT	17	Picea abies1																x						x
EXT	17	Picea abies2	x															x
EXT	18	Betula pendula1					x																								x
EXT	18	Betula pendula2					x							x							x												x
EXT	18	Larix decidua1										x													x						x
EXT	18	Larix decidua2					x				x																x
EXT	18	Picea abies1												x																			x
EXT	18	Picea abies2
EXT	19	Betula pendula1			x
EXT	19	Betula pendula2			x															x							x
EXT	19	Larix decidua1																													x
EXT	19	Larix decidua2	x
EXT	19	Picea abies1																x				x
EXT	19	Picea abies2												x										x									x
EXT	20	Betula pendula1		x	x																										x
EXT	20	Betula pendula2			x		x																								x
EXT	20	Larix decidua1																													x
EXT	20	Larix decidua2					x
EXT	20	Picea abies1												x				x
EXT	20	Picea abies2												x										x
LD - long-distance exploration type, MDf - medium-distance fringe exploration type, MDs - medium-distance smooth exploration type
